# Supplementary material for: Anaerobic power estimation using LASSO regression models of lumbar isokinetic parameters at different angular velocities: the role of body composition
Source: PeerJ. 2026 Jul 21;14:e21526. doi: 10.7717/peerj.21526 (PMC13398392; doi:10.7717/peerj.21526)
Supplement: Supplemental Information 1 [file peerj-14-21526-s001.xlsx]

## Sheet: Sayfa1
Age	Height	Weight	BMI	Fat %	FAT MASS	FFM	L60 PT EXT	L60 PT FLEX	L60 TW EXT	L60 TW FLEX	L60 AP EXT	L60 AP FLEX	L60 AGANT	L240 PT EXT	L240 PT FLEX	L240 TW EXT	L240 TW FLEX	L240 AP EXT	L240 AP FLEX	L240 AGANT	Anaerobic Power
22	185	65	18.9	7.2	4.6	60.4	341.5	191.9	1582.5	992.8	183.6	120.3	56.2	422.9	366.1	4384	1886.2	414	150.8	86.6	910
21	175	72.4	23.3	14	10.1	62.3	343.4	254.1	1591.3	1453.8	181.9	166.7	74	429.5	228.7	3401.1	2803.2	319.1	245.7	53.3	1101.2
21	178	73.2	23.1	13.5	9.9	63.3	337.1	205.2	1913.1	1308.7	215	153.4	60.9	413.7	294.7	3928	1914.5	370.2	152.8	71.2	972.2
23	169	75	26.2	18	13.5	61.5	483.9	242.4	1993.4	1390.5	241	162.4	50.1	442.1	459.2	3223.2	2621.3	307.6	202.6	103.9	982.1
23	183	70.9	21.2	3.7	2.6	68.3	526.8	254.8	2595.1	1329.1	274.6	156.7	48.4	597.1	443.5	5343.3	2068.8	432.7	166.3	74.3	967.4
21	177	75.3	24	10.2	7.7	67.6	486	226.9	1994.9	1406.5	235.5	167.8	46.7	287.3	261.2	1035.9	1310.8	90.2	105.9	90.9	1130.5
23	177	80.1	25	17.7	14.2	65.9	374.9	181.8	2330.2	1105.9	263.9	124.5	48.5	578.3	409.7	4471.5	2133.5	425	163.6	70.9	1078.5
21	178	66	20.8	8.6	5.6	60.4	365	234.9	1912.4	1263.4	243.6	161.4	64.4	400.5	258.5	4627.1	2749.9	446.6	233.6	64.5	900.6
21	181	65.5	20	7.5	4.9	60.6	311.3	241.5	1658.2	1073.3	182.4	119.9	77.6	475.4	284.2	3110.3	1634.2	284.6	128.6	59.8	869.9
22	174	71	23.4	9.1	6.4	64.6	414.5	189.6	1944.4	943.9	249	120.9	45.7	529.8	233.6	3842.4	1013.2	379.3	81.3	44.1	981.4
21	175	57.6	18.8	10.7	6.2	51.4	382.1	199.3	1645.8	943.9	236.8	115.4	52.2	365.3	233.1	4945.4	2100.9	492.1	176.4	63.8	806.4
21	166	67.3	24.4	10	6.7	60.6	351.8	220.6	1714.5	1207.1	197.7	138.4	62.7	408.7	334.7	2937.2	2409.3	274.8	198.1	81.9	881.3
22	179	69.4	21.7	7.9	5.5	63.9	406.4	277.4	1948.5	1398.6	35.6	169.9	68.3	539.4	444.4	4369.2	3218.8	361.4	277.5	82.4	983.6
22	174	64.5	21.3	6.2	4	60.5	358.3	155.5	1829.5	853.9	227	113.2	43.4	492.4	366.2	2915.4	1041.2	263.4	80.7	74.4	868.4
21	185	81.1	23.7	13.2	10.7	70.4	408.7	254.1	2260.9	1426.4	249	162.7	62.2	501.6	420.5	4942.5	2591.5	487.9	213.3	83.8	1149.5
21	179	76.8	24	12.8	9.8	67	389.3	209.5	1901.1	1025.1	266.6	152.1	53.8	454.6	209	3906.2	1017.1	365.7	79.5	46	1020
20	177	58.3	18.6	2.7	1.6	56.7	249.2	158.8	1478.8	962	174.8	114.5	63.7	275.2	192	1879.9	1682.1	182.7	145.3	69.8	795.5
21	172	65.6	22.2	14.2	9.3	56.3	455.5	181.1	2062.9	957.7	241	112.5	39.8	391.3	302	2620.4	1809.3	238	137.1	77.2	918.4
21	171	68	23.2	8.8	5.9	62.1	417.1	230.7	2008.5	1070.3	231.1	145.2	55.3	436	348.9	2495	1960.2	233.6	146.4	80	903.1
22	178	70.8	22.3	14	9.9	60.9	442	213.8	2047.9	1168.2	235.1	142.1	48.4	433.4	326.4	4822.7	2181.2	457.6	171.1	75.3	953.3
22	182	70	21.1	8.5	9.8	60.2	421.3	235.3	2322.4	1161.7	278.8	144.3	55.9	309	322	2273.6	1915.1	210.9	163.4	104.2	967.6
21	185	71.2	20.8	10.7	7.6	63.6	400.3	258	2355.3	1446.4	284.8	172.2	64.5	303.6	333.7	3381	3027.9	336.1	260.1	109.9	996.8
21	186	91.5	26.4	16.1	14.7	76.8	668	308.3	2804.7	1342.1	333.5	162.3	46.1	600.8	384.2	5767.3	2347.4	557.2	198.8	63.9	1232
21	184	75.3	22.2	8.9	6.7	68.6	388.7	194.4	2217.4	899.5	256.9	105.2	50	354.9	98.4	2410	654.2	223.6	57.2	27.7	1080.2
21	180	70.8	21.9	11.3	8	62.8	393.9	224.8	2315.4	1050.8	264.9	121.8	57.1	369.2	240.2	2508.9	1223.3	229.8	92.3	65.1	1003.5
21	175	74.9	24.5	13.1	9.8	65.1	425.6	237.9	2164.3	1435.7	252	174	55.9	412.9	278.9	5313.1	2816.8	515.3	247.3	67.6	1008.5
21	186	68.2	19.7	6	4.1	64.1	375.9	225.8	2016.6	1504.2	231.8	157.5	60.1	373.3	371.4	3983	2863.1	381.2	247.2	99.5	978.3
21	184	86.3	25.5	16.3	14.1	72.2	550.3	278.4	2349.4	1346.2	201.5	172.4	50.6	535.3	309.7	6727.9	2125.9	669.4	173.4	57.9	1146.1
21	172	64.9	21.9	9.1	5.9	59	569.8	170.7	2240	1054.1	273.2	129.2	30	367.4	405.8	6169.2	2527.4	604.8	207.5	110.4	931
23	175	72	23.5	9.2	6.6	65.4	408.8	252	1813.8	1214.5	236.8	155.3	61.7	275.8	193.6	1810.2	1268.4	156	110.4	70.2	1008
